# Supplementary material for: Assessment of the Impact of Antimicrobial Photodynamic Therapy Using a 635 nm Diode Laser and Toluidine Blue on the Susceptibility of Selected Strains of Candida and Staphylococcus aureus: An In Vitro Study
Source: Microorganisms. 2025 Sep 11;13(9):2126. doi: 10.3390/microorganisms13092126 (PMC12472698; doi:10.3390/microorganisms13092126)
Supplement: Supplementary file 1 [file microorganisms-13-02126-s001.zip]

Archive with 1 entries (1 files):
- microorganisms-3782250-supplementary.pdf
